# Supplementary material for: Persistent and Circulating Plasmodium falciparum dhfr and dhps Mutations in Busia County, Western Kenya
Source: Pathogens. 2026 Feb 20;15(2):233. doi: 10.3390/pathogens15020233 (PMC12943605; doi:10.3390/pathogens15020233)
Supplement: Supplementary file 1 [file pathogens-15-00233-s001.zip]

Archive with 5 entries (5 files):
- Fig. S1A.tiff
- Fig. S1B.tiff
- Fig. S2.tiff
- merged_output.pdf
- supplemental_files.tiff
